# Supplementary material for: Phenotypic bacterial epidemiology and antimicrobial resistance profiles in neonatal sepsis at Jimma medical center, Ethiopia: Insights from prospective study
Source: PLoS One. 2024 Sep 16;19(9):e0310376. doi: 10.1371/journal.pone.0310376 (PMC11404823; doi:10.1371/journal.pone.0310376)
Supplement: S1 Data — (CSV) [file pone.0310376.s001.csv]

1	Survived	Rural	Male	Staphylococcus aureus	Gram-Positive		R	S						S		S	R			S	S
2	Survived	Rural	Male		No Growth
3	Survived	Rural	Female		No Growth
4	Died	Rural	Male	Klebsiella pneumonia	Not producer	S	Not recommended (NRC)		R	R	S	I		R	S			S	R		R
5	Survived	Rural	Male		No Growth
6	Survived	Rural	Male		No Growth
7	Survived	Urban	Female	Salmonella SP	producer	I	R		I	R	S	R		R	S			R	R		R
8	Survived	Rural	Male		No Growth
9	Survived	Rural	Male	Staphylococcus, coagulase negative	Gram-Positive		R	S						R		S	R			S	R
10	Died	Rural	Female	Klebsiella pneumonia	producer	R	NRC		R	R	R	S		R	S			S	R		R
11	Survived	Urban	Male		No Growth
12	Died	Urban	Female		No Growth
13	Survived	Rural	Male		No Growth
14	Died	Rural	Female	Klebsiella pneumonia	producer	S	NRC		R	R	S	R		R	S			S	R		R
15	Survived	Rural	Male		No Growth
16	Died	Rural	Male	Klebsiella pneumonia	producer	R	NRC		R	R	R	R		R	S			S	R		R
17	Survived	Rural	Male		No Growth
18	Survived	Rural	Female		No Growth
19	Survived	Urban	Female		No Growth
20	Died	Rural	Female		No Growth
21	Survived	Urban	Male		No Growth
22	Survived	Urban	Male	Staphylococcus aureus	Gram-Positive		R	S						R		S	R			S	R
23	Survived	Urban	Female		No Growth
24	Survived	Urban	Male		No Growth
25	Survived	Urban	Male		No Growth
26	Survived	Rural	Male		No Growth
27	Survived	Urban	Female	Acinetobacter spp.	Not producer	R	R		R	R	R	R		R	S			R	R		R
28	Survived	Urban	Female		No Growth
29	Survived	Rural	Female		No Growth
30	Survived	Urban	Female		No Growth
31	Survived	Rural	Female		No Growth
32	Survived	Rural	Male	Acinetobacter spp.	Not producer	R	R		R	R	R	I		R	R			R	R		R
33	Survived	Rural	Male		No Growth
34	Survived	Rural	Male		No Growth
35	Survived	Rural	Male		No Growth
36	Survived	Urban	Male	Acinetobacter spp.	Not producer	I	R		S	S	R	S		S	R			S	S		R
37	Survived	Rural	Male		No Growth
38	Survived	Rural	Male		No Growth
39	Died	Urban	Female	Klebsiella pneumonia	producer	R	NRC		R	R	S	R		R	S			S	R		R
40	Survived	Urban	Male		No Growth
41	Died	Rural	Male	Staphylococcus vitulinus	Gram-Positive		R	R						S		s	R			S	S
42	Survived	Rural	Male		No Growth
43	Died	Rural	Male		No Growth
44	Died	Urban	Male		No Growth
45	Survived	Urban	Female		No Growth
46	Died	Urban	Female	Klebsiella pneumonia	producer	I	NRC		R	R	R	R		S	S			S	R		R
47	Survived	Rural	Male		No Growth
48	Survived	Rural	Male		No Growth
49	Survived	Rural	Male		No Growth
50	Died	Rural	Female	Klebsiella pneumonia	producer	R	NRC		R	R	R	S		R	S			S	R		R
51	Survived	Rural	Male		No Growth
52	Survived	Urban	Female		No Growth
53	Survived	Urban	Female		No Growth
54	Survived	Urban	Female		No Growth
55	Died	Rural	Female		No Growth
56	Survived	Urban	Male		No Growth
57	Survived	Urban	Male		No Growth
58	Survived	Urban	Female	Staphylococcus, coagulase negative	Gram-Positive		R	R						S		R	R			S	R
59	Survived	Urban	Female		No Growth
60	Survived	Rural	Male		No Growth
61	Survived	Rural	Female		No Growth
62	Died	Rural	Female	Klebsiella pneumonia	producer	I	NRC		R	R	S	R		R	S			I	R		R
63	Died	Rural	Male		No Growth
64	Survived	Urban	Male	Staphylococcus, coagulase negative	Gram-Positive		R	S						R		R	R			S	R
65	Died	Rural	Male		No Growth
66	Survived	Urban	Female	Acinetobacter spp.	Not producer	S	R		R	R	R	R		R	S			R	R		R
67	Survived	Urban	Female		No Growth
68	Survived	Urban	Male		No Growth
69	Survived	Urban	Male		No Growth
70	Survived	Rural	Male		No Growth
71	Survived	Urban	Male		No Growth
72	Survived	Urban	Male		No Growth
73	Survived	Rural	Female		No Growth
74	Survived	Urban	Female	Staphylococcus, coagulase negative	Gram-Positive		R	S						S		R	R			S	R
75	Survived	Urban	Male	Acinetobacter spp.	Not producer	S	R		R	R	R	R		R	S			S	S		R
76	Survived	Urban	Male		No Growth
77	Survived	Rural	Male	Acinetobacter spp.	Not producer	S	R		R	R	R	S		R	R			S	R		R
78	Survived	Rural	Male		No Growth
79	Died	Urban	Female	Klebsiella pneumonia	Not producer	R	NRC		R	R	S	R		R	S			R	R		R
80	Died	Urban	Male	Klebsiella pneumonia	producer	S	NRC		R	R	S	R		R	S			S	R		R
81	Died	Urban	Female		No Growth
82	Died	Urban	Male		No Growth
83	Died	Urban	Male		No Growth
84	Survived	Rural	Female	Klebsiella ozaenae	producer	R	R		I	R	S	R		S	S			S	R		R
85	Survived	Rural	Male	Klebsiella ozaenae	producer	S	R		R	R	S	S		S	S			S	I		R
86	Survived	Rural	Female	Staphylococcus, coagulase negative	Gram-Positive		R	R						S		R	R			S	R
87	Survived	Rural	Female		No Growth
88	Survived	Rural	Female		No Growth
89	Survived	Rural	Female		No Growth
90	Survived	Urban	Male	Staphylococcus, coagulase negative	Gram-Positive		R	S						R		R	R			S	R
91	Survived	Urban	Male		No Growth
92	Survived	Rural	Female		No Growth
93	Survived	Urban	Male		No Growth
94	Survived	Urban	Male	Klebsiella ozaenae	producer	R	R		R	R	S	R		R	S			S	R		R
95	Survived	Rural	Female	Klebsiella pneumonia	producer	S	NRC		S	R	S	S		R	S			S	R		R
96	Survived	Urban	Female	Klebsiella ozaenae	producer	R	R		R	R	S	R		R	S			R	R		R
97	Died	Rural	Male	Klebsiella pneumonia	producer	I	NRC		R	R	R	R		S	S			I	R		R
98	Survived	Urban	Male		No Growth
99	Survived	Rural	Male		No Growth
100	Survived	Urban	Male		No Growth
101	Survived	Urban	Male		No Growth
102	Survived	Rural	Female		No Growth
103	Survived	Rural	Male		No Growth
104	Survived	Rural	Female		No Growth
105	Survived	Rural	Female		No Growth
106	Survived	Urban	Male	Klebsiella pneumonia	producer	I	NRC		R	R	S	S		R	S			S	R		R
107	Survived	Urban	Female		No Growth
108	Survived	Urban	Female		No Growth
109	Survived	Urban	Male	Klebsiella pneumonia	Not producer	S	NRC		R	R	R	R		R	R			S	R		R
110	Survived	Rural	Male		No Growth
111	Survived	Urban	Male		No Growth
112	Survived	Urban	Male		No Growth
113	Survived	Urban	Female	Klebsiella ozaenae	producer	S	R		R	R	S	R		R	S			I	R		R
114	Survived	Urban	Male		No Growth
115	Survived	Urban	Female		No Growth
116	Survived	Rural	Male	Acinetobacter spp.	Not producer	S	R		S	S	S	R		S	S			S	R		R
117	Survived	Urban	Male	Klebsiella pneumonia	producer	I	NRC		R	R	R	R		R	S			R	R		R
118	Survived	Urban	Male		No Growth
119	Survived	Urban	Male		No Growth
120	Survived	Urban	Male		No Growth
121	Survived	Urban	Male	Acinetobacter spp.	Not producer	R	R		R	R	R	R		S	R			R	R		R
122	Survived	Urban	Female		No Growth
123	Survived	Rural	Male		No Growth
124	Survived	Rural	Male		No Growth
125	Survived	Urban	Female		No Growth
126	Survived	Urban	Male		No Growth
127	Survived	Rural	Female		No Growth
128	Survived	Rural	Male	Klebsiella pneumonia	producer	R	NRC		R	R	S	S		R	S			S	R		R
129	Survived	Rural	Male		No Growth
130	Died	Rural	Male	Pseudomonas spp	Not producer	R	R		R	R	S	S		R	S			R	R		R
131	Survived	Rural	Male		No Growth
132	Survived	Rural	Male		No Growth
133	Died	Rural	Female		No Growth
134	Survived	Rural	Male		No Growth
135	Survived	Rural	Male		No Growth
136	Survived	Urban	Male	Staphylococcus, coagulase negative	Gram-Positive		R	S						S		R	R			S	R
137	Survived	Urban	Male		No Growth
138	Survived	Urban	Female	Klebsiella pneumonia	producer	I	NRC		R	R	R	R		R	S			S	R		R
139	Survived	Urban	Female	Klebsiella pneumonia	producer	S	NRC		R	R	S	I		R	S			S	R		R
140	Survived	Urban	Female	Staphylococcus aureus	Gram-Positive		R	S						R		S	R			S	S
141	Survived	Urban	Female		No Growth
142	Survived	Urban	Male	Staphylococcus, coagulase negative	Gram-Positive		R	S						S		R	R			S	R
143	Survived	Rural	Male		No Growth
144	Survived	Urban	Female		No Growth
145	Survived	Urban	Male		No Growth
146	Survived	Rural	Male	Staphylococcus, coagulase negative	Gram-Positive		R	S						S		S	R			S	R
147	Survived	Urban	Male		No Growth
148	Survived	Urban	Male		No Growth
149	Died	Rural	Male		No Growth
150	Survived	Urban	Male	Klebsiella pneumonia	producer	I	NRC		R	R	R	R		R	S			S	R		R
151	Died	Rural	Female	Klebsiella pneumonia	producer	I	NRC		R	R	S			S	S			S	R		R
152	Survived	Urban	Male	Staphylococcus, coagulase negative	Gram-Positive		R	S						S		S	R			S	R
153	Survived	Urban	Female	Staphylococcus, coagulase negative	Gram-Positive		R	S						S		S	R			S	R
154	Survived	Urban	Male		No Growth
155	Survived	Urban	Male	Klebsiella pneumonia	producer	I	NRC		R	R	R	S		R	S			S	R		R
156	Survived	Rural	Male		No Growth
157	Survived	Urban	Female	Klebsiella ozaenae	producer	S	R		I	R	R	R		R	S			S	R		R
158	Survived	Urban	Male	Staphylococcus, coagulase negative	Gram-Positive		R	R						R		R	R			R	R
159	Survived	Urban	Female		No Growth
160	Survived	Rural	Male	Acinetobacter spp.	Not producer	R	R		R	R	R	R		R	S			R	R		R
161	Survived	Rural	Male	Acinetobacter spp.	producer	R	R		R	R	R	R		R	S			R	R		R
162	Survived	Urban	Male	Klebsiella pneumonia	producer	I	NRC		I	R	R	I		R	S			S	R		R
163	Survived	Urban	Male	Staphylococcus, coagulase negative	Gram-Positive		R	S						R		R	R			S	R
164	Survived	Urban	Male	Staphylococcus, coagulase negative	Gram-Positive		R	R						R		R	R			S	R
165	Survived	Urban	Male		No Growth
166	Survived	Urban	Male		No Growth
167	Died	Rural	Female	Klebsiella pneumonia	producer	R	NRC		R	R	R	R		S	S			I	R		R
168	Survived	Urban	Male	Staphylococcus, coagulase negative	Gram-Positive		R	S						S		S	R			S	R
169	Survived	Rural	Male		No Growth
170	Survived	Urban	Male		No Growth
171	Survived	Rural	Female		No Growth
172	Died	Rural	Male		No Growth
173	Survived	Rural	Male	Acinetobacter spp.	producer	R	R		S	R	S	S		S	S			S	R		R
174	Survived	Urban	Female	Acinetobacter spp.	producer	R	R		R	R	R	R		R	S			R	R		R
175	Survived	Rural	Male		No Growth
176	Survived	Urban	Male		No Growth
177	Died	Rural	Female		No Growth
178	Survived	Rural	Female		No Growth
179	Survived	Rural	Male	Klebsiella pneumonia	Not producer	S	NRC		R	R	I	I		S	S			S	R		R
180	Survived	Urban	Male		No Growth
181	Survived	Urban	Male	Klebsiella pneumonia	producer	S	NRC		R	R	R	S		R	S			S	I		R
182	Survived	Rural	Male	Klebsiella pneumonia	producer	S	NRC		S	R	R	S		R	S			S	R		R
183	Survived	Rural	Male	Klebsiella pneumonia	Not producer	I	NRC		S	R	R	R		R	S			S	R		R
184	Survived	Rural	Male		No Growth
185	Survived	Urban	Male	Klebsiella pneumonia	producer	I	NRC		R	R	R	S		R	S			S	R		R
186	Survived	Rural	Female	Staphylococcus, coagulase negative	Gram-Positive		R	S						R		R	R			S	R
187	Survived	Rural	Male		No Growth
188	Died	Urban	Male	Klebsiella pneumonia	producer	I	NRC		R	R	S	R		S	S			S	R		R
189	Survived	Rural	Female		No Growth
190	Survived	Rural	Male	Escherichia coli	producer	S	R		S	R	R	S		S	S			R	R		R
191	Died	Urban	Male	Staphylococcus, coagulase negative	Gram-Positive		R	R						R		R	R			S	R
192	Survived	Urban	Male		No Growth
193	Survived	Urban	Male		No Growth
194	Died	Rural	Female	Pseudomonas spp	producer	R	R		R	R	R	R		R	S			I	R		R
195	Survived	Urban	Female		No Growth
196	Died	Urban	Female	Klebsiella pneumonia	producer	R	NRC		I	R	R	S		I	S			S	R		R
197	Survived	Rural	Male		No Growth
198	Died	Rural	Male	Klebsiella pneumonia	Not producer	S	NRC		R	R	S	R		R	S			S	R		R
199	Survived	Urban	Female	Staphylococcus, coagulase negative	Gram-Positive		R	S						R		S	R			R	R
200	Died	Urban	Female		No Growth
201	Died	Rural	Male		No Growth
202	Died	Rural	Male	Klebsiella pneumonia	Not producer	S	NRC		R	R	S	R		S	S			S	R		R
203	Survived	Urban	Male		No Growth
204	Survived	Urban	Female		No Growth
205	Survived	Rural	Male	Salmonella SP	producer	R	R		I	R	I	I		S	S			S	R		R
206	Survived	Rural	Male		No Growth
207	Died	Rural	Female		No Growth
208	Died	Urban	Female	Klebsiella pneumonia	producer	R	NRC		R	R	S	R		R	S			I	R		R
209	Survived	Urban	Male	Staphylococcus, coagulase negative	Gram-Positive		R	S						S		R	R			R	R
210	Died	Rural	Female		No Growth
211	Survived	Urban	Female	Acinetobacter spp.	producer	S	R		S	S	S	S		R	S			R	S		R
212	Died	Rural	Male	Klebsiella pneumonia	producer	I	NRC		R	R	R	R		R	S			S	R		R
213	Died	Rural	Male	Klebsiella pneumonia	producer	R	NRC		R	R	S	R		R	S			S	R		R
214	Died	Rural	Male	Proteus mirabilis	producer	R	R		R	R	R	R		R	S			R	R		R
215	Survived	Urban	Female		No Growth
216	Died	Urban	Male		No Growth
217	Died	Rural	Male		No Growth
218	Survived	Rural	Male		No Growth
219	Survived	Urban	Female	Enterobacter cloacae	Not producer	S	R		I	R	S	R		R	S			S	R		R
220	Survived	Urban	Female	Citrobacter SPP.	producer	R	R		I	R	S	R		R	S			I	S		R
221	Survived	Rural	Female	Citrobacter SPP.	Not producer	S	R		R	R	R	S		S	S			S	R		R
222	Survived	Rural	Male		No Growth
223	Survived	Urban	Male	Acinetobacter spp.	Not producer	S	R		S	R	R	S		S	S			S	R		R
224	Died	Rural	Male	Pseudomonas spp	producer	R	R		R	R	R	R		R	S			R	R		R
225	Died	Rural	Male	Klebsiella pneumonia	Not producer	S	NRC		S	R	S	R		R	S			S	R		S
226	Died	Rural	Male	Klebsiella pneumonia	producer	R	NRC		R	R	R	R		R	S			R	R		R
227	Died	Rural	Male	Klebsiella pneumonia	producer	R	NRC		R	R	R	R		R	S			S	R		R
228	Died	Rural	Female	Klebsiella pneumonia	producer	S	NRC		R	R	R	S		R	S			S	I		R
229	Survived	Rural	Male		No Growth
230	Survived	Urban	Female	Klebsiella pneumonia	Not producer	S	NRC		R	R	R	I		S	S			S	R		R
231	Died	Rural	Male	Klebsiella pneumonia	producer	S	NRC		R	R	R	R		R	S			I	R		R
232	Survived	Rural	Male		No Growth
233	Survived	Urban	Male		No Growth
234	Survived	Urban	Male		No Growth
235	Died	Rural	Male		No Growth
236	Survived	Rural	Female	Escherichia coli	producer	R	R		R	R	R	R		S	R			R	R		R
237	Survived	Urban	Female		No Growth
238	Died	Rural	Male		No Growth
239	Survived	Urban	Female		No Growth
240	Survived	Urban	Female		No Growth
241	Survived	Urban	Female		No Growth
242	Died	Rural	Male	Pseudomonas spp	Not producer	S	R		S	R	R	S		S	S			S	R		R
243	Survived	Urban	Female		No Growth
244	Died	Urban	Male	Klebsiella pneumonia	producer	S	NRC		R	R	S	R		R	S			S	R		R
245	Survived	Urban	Male		No Growth
246	Died	Urban	Male		No Growth
247	Died	Rural	Female	Klebsiella pneumonia	Not producer	S	NRC		R	R	S	S		R	S			S	R		R
248	Survived	Rural	Male		No Growth
249	Survived	Urban	Male	Klebsiellaaerogenesa	producer	R	R		R	R	R	R		R	S			S	R		R
250	Survived	Urban	Male	Staphylococcus, coagulase negative	Gram-Positive		R	S						R		R	R			R	R
251	Survived	Urban	Male		No Growth
252	Survived	Urban	Male		No Growth
253	Survived	Urban	Male		No Growth
254	Survived	Rural	Male	Staphylococcus, coagulase negative	Gram-Positive		R	S						R		R	R			S	R
255	Survived	Urban	Female		No Growth
256	Died	Rural	Male	Klebsiella pneumonia	Not producer	S	NRC		R	R	S	R		I	S			I	R		R
257	Died	Rural	Male	Klebsiella pneumonia	producer	I	NRC		R	R	R	I		R	S			S	R		R
258	Survived	Urban	Male	Escherichia coli	Not producer	S	R		I	R	S	S		S	S			S	S		R
259	Survived	Rural	Male		No Growth
260	Survived	Urban	Male		No Growth
261	Survived	Rural	Female		No Growth
262	Survived	Rural	Female		No Growth
263	Survived	Urban	Male		No Growth
264	Survived	Urban	Female	Klebsiella oxytoca	producer	R	R		R	R	R	R		R	S			S	R		R
265	Survived	Urban	Female	Klebsiella oxytoca	producer	S	R		R	R	S	S		S	S			S	R		R
266	Survived	Urban	Female	Klebsiella pneumonia	producer	I	NRC		R	R	R	R		R	S			I	I		R
267	Survived	Urban	Female		No Growth
268	Survived	Urban	Female		No Growth
269	Survived	Urban	Female	Klebsiella oxytoca	Not producer	R	R		R	R	R	R		R	S			R	R		R
270	Survived	Urban	Male	Klebsiella oxytoca	producer	I	R		R	R	S	R		S	S			S	R		R
271	Survived	Urban	Male		No Growth
272	Survived	Urban	Female		No Growth
273	Survived	Urban	Female		No Growth
274	Survived	Urban	Male		No Growth
275	Survived	Urban	Male		No Growth
276	Died	Rural	Female		No Growth
277	Died	Rural	Female		No Growth
278	Survived	Rural	Male	Enterobacter cloacae	producer	R	R		R	R	S	I		S	S			S	R		R
279	Died	Rural	Female	Streptococcus spp.	Gram-Positive		R	S						S		S	R			S	S
280	Survived	Rural	Female		No Growth
281	Survived	Rural	Female	Klebsiella oxytoca	producer	R	R		R	R	R	R		R	S			R	R		R
282	Survived	Rural	Male	Klebsiella ozaenae	Not producer	I	R		R	R	R	R		R	S			I	R		R
283	Survived	Rural	Female		No Growth
284	Survived	Urban	Male	Salmonella SP	producer	R	R		I	R	S	I		R	S			S	R		R
285	Survived	Urban	Female	Acinetobacter spp.	producer	S	R		R	S	S	S		R	S			S	S		R
286	Survived	Urban	Female	Staphylococcus, coagulase negative	Gram-Positive		R	S						R		S	R			S	S
287	Survived	Urban	Male		No Growth
288	Survived	Urban	Male		No Growth
289	Survived	Urban	Male		No Growth
290	Survived	Rural	Female		No Growth
291	Survived	Rural	Female		No Growth
292	Survived	Rural	Female		No Growth
293	Survived	Rural	Male	Escherichia coli	producer	I	R		I	R	R	R		R	S			R	S		R
294	Survived	Rural	Male	Staphylococcus, coagulase negative	Gram-Positive		R	S						S		S	R			S	S
295	Survived	Rural	Female		No Growth
296	Survived	Rural	Male	Acinetobacter spp.	Not producer	R	R		R	R	S	S		S	S			S	R		R
297	Survived	Urban	Female		No Growth
298	Survived	Rural	Female		No Growth
299	Survived	Rural	Female	Klebsiella pneumonia	producer	S	NRC		R	R	S	S		R	S			S	R		R
300	Died	Rural	Female	Klebsiella pneumonia	producer	R	NRC		R	S	R	R		R	S			R	R		R
301	Died	Urban	Female	Klebsiella pneumonia	producer	S	NRC		S	R	S	R		S	S			S	R		R
302	Survived	Rural	Female		No Growth
303	Survived	Rural	Female		No Growth
304	Died	Urban	Female		No Growth
305	Died	Urban	Female		No Growth
306	Survived	Rural	Male	Klebsiella ozaenae	Not producer	S	R		R	R	S	I		R	S			S	R		R
307	Survived	Rural	Male	Staphylococcus, coagulase negative	Gram-Positive		R	S						R		S	R			S	R
308	Survived	Urban	Female		No Growth
309	Survived	Rural	Male		No Growth
310	Survived	Rural	Male		No Growth
311	Survived	Urban	Male	Klebsiella ozaenae	producer	R	R		R	R	S	I		S	S			I	R		R
312	Survived	Rural	Female		No Growth
313	Survived	Urban	Male	Staphylococcus, coagulase negative	Gram-Positive		R	S						R		S	R			R	R
314	Survived	Urban	Male		No Growth
315	Survived	Urban	Male		No Growth
316	Survived	Urban	Male		No Growth
317	Survived	Urban	Male		No Growth
318	Survived	Rural	Female		No Growth
319	Survived	Rural	Female		No Growth
320	Survived	Rural	Male	Klebsiella ozaenae	Not producer	S	R		R	R	S	I		S	S			S	R		R
321	Survived	Rural	Female	Staphylococcus, coagulase negative	Gram-Positive		R	S						S		S	R			R	S
322	Survived	Rural	Female		No Growth
323	Died	Rural	Male	Klebsiella pneumonia	producer	I	NRC		R	R	S	R		I	S			I	R		R
324	Survived	Urban	Female		No Growth
325	Survived	Urban	Female		No Growth
326	Survived	Rural	Female	Klebsiella ozaenae	producer	R	R		R	R	R	R		R	S			I	R		R
327	Survived	Urban	Male	Klebsiella pneumonia	producer	S	NRC		R	R	R	R		R	S			I	R		R
328	Survived	Rural	Male	Staphylococcus, coagulase negative	Gram-Positive		R	S						R		S	R			S	R
329	Survived	Rural	Male		No Growth
330	Survived	Rural	Male		No Growth
331	Survived	Rural	Female		No Growth
332	Survived	Rural	Female		No Growth
333	Survived	Rural	Male	Klebsiella pneumonia	Not producer	S	NRC		R	R	R	S		R	S			S	R		R
334	Survived	Rural	Male	Staphylococcus, coagulase negative	Gram-Positive		R	R						R		R	R			S	R
335	Survived	Rural	Female		No Growth
336	Died	Rural	Male		No Growth
337	Died	Rural	Female	Enterococcus spp.	Gram-Positive		R	S						R		S	R			S	R
338	Died	Rural	Male	Enterococcus spp.	Gram-Positive		R	S						R		S	S			S	R
339	Died	Rural	Female	Streptococcus spp.	Gram-Positive		R	S						R		S	R			S	S
340	Survived	Urban	Male	Streptococcus spp.	Gram-Positive		R	S						S		S	s			S	R
341	Died	Rural	Male		No Growth
342	Survived	Rural	Male		No Growth
#	99. EVENT Teatment outcome of the neonate diagnosed for sepsis	100.Where does the family permanently live?	133 . Sex of the child		ESBL	AMC_ND20	AMP_ND10	FOX_ND30	CAZ_ND30	CRO_ND30	CHL_ND30	CIP_ND5	ERY_ND15	GEN_ND10	MEM_ND10	OXA_ND1	PEN_ND10	TZP_ND100	SXT_ND1.2	VAN_ND30	CTX_ND30(
